# Supplementary material for: Socioeconomic vulnerability and differential impact of severe weather-induced power outages
Source: PNAS Nexus. 2023 Oct 3;2(10):pgad295. doi: 10.1093/pnasnexus/pgad295 (PMC10547019; doi:10.1093/pnasnexus/pgad295)
Supplement: pgad295_Supplementary_Data [file pgad295_supplementary_data.zip]

Archive with 2 entries (2 files):
- PNASNEXUS-PNASNEXUS-2023-00296R-file002.bib
- PNASNEXUS-PNASNEXUS-2023-00296R-s01.pdf
