# Supplementary material for: Socioeconomic vulnerability and differential impact of severe weather-induced power outages
Source: PNAS Nexus. 2023 Oct 3;2(10):pgad295. doi: 10.1093/pnasnexus/pgad295 (PMC10547019; doi:10.1093/pnasnexus/pgad295)
Supplement: pgad295_Supplementary_Data [file pgad295_supplementary_data.zip › PNASNEXUS-PNASNEXUS-2023-00296R-file002.bib]

@Book{Anselin1988,
  author    = {Anselin, Luc},
  publisher = {Springer Science \& Business Media},
  title     = {Spatial econometrics: methods and models},
  year      = {1988},
  volume    = {4},
}

@Article{anselin1996simple,
  author    = {Anselin, Luc and Bera, Anil K and Florax, Raymond and Yoon, Mann J},
  journal   = {Regional science and urban economics},
  title     = {Simple diagnostic tests for spatial dependence},
  year      = {1996},
  number    = {1},
  pages     = {77--104},
  volume    = {26},
  publisher = {Elsevier},
}

@Article{lesage2008introduction,
  author    = {LeSage, James P},
  journal   = {Revue d'{\'e}conomie industrielle},
  title     = {An introduction to spatial econometrics},
  year      = {2008},
  number    = {123},
  pages     = {19--44},
  publisher = {De Boeck Sup{\'e}rieur},
}

@Book{Bivand2013,
  author    = {Roger S. Bivand and Edzer Pebesma and Virgilio Gómez-Rubio},
  publisher = {Springer, NY},
  title     = {Applied spatial data analysis with {R}, Second edition},
  year      = {2013},
  url       = {https://asdar-book.org/},
}

@Comment{jabref-meta: databaseType:bibtex;}
